# Supplementary material for: Neutral vs. non-neutral genetic footprints of Plasmodium falciparum multiclonal infections
Source: PLoS Comput Biol. 2023 Jan 3;19(1):e1010816. doi: 10.1371/journal.pcbi.1010816 (PMC9838855; doi:10.1371/journal.pcbi.1010816)
Supplement: S1 Table — (XLSX) [file pcbi.1010816.s019.xlsx]

## Sheet: S1Table
Name	Values	Description
background_clearance_rate	nothing	Background clearance rate due to processes not explicitly modeled
biting_rate	[1.0E-05, 5.0E-05, 1.0E-04] * daily_biting_rate_multiplier	Transmission rate for each day of the year
biting_rate_multiplier_by_year	nothing	Biting rate multiplier for each year (optional)
coinfection_reduces_transmission	true	Whether or not transmissibility is reduced with coinfection
distinct_initial_snp_allele_frequencies	[true, false]	Whether the initial allele frequencies of the SNPs are distinct
ectopic_recombination_generates_new_alleles	false	Whether or not ectopic recombination generates new alleles
ectopic_recombination_rate	1.8e-07	Ectopic recombination rate parameter
gene_strain_count_period	30	How often to output the number of circulating genes and strains
host_sample_size	2000	Number of hosts to sample at each sampling period
host_sampling_period	30	How often to sample host output
immigration_rate_fraction	0.0026	Immigration rate, as a fraction of the non-immigration biting rate
immunity_level_max	100	Maximum immunity level
immunity_loss_rate	0.001	Rate at which immunity is lost, per host, per gene
initial_snp_allele_frequency	[0.1 0.9]	Range of the possible initial frequencies for one of the two SNP alleles
max_host_lifetime	80 * t_year	Maximum host lifetime
mean_host_lifetime	30 * t_year	Mean of exponential distribution used to draw host lifetime
mean_n_mutations_per_epitope	5	Mean number of mutations per epitope for similarity calculation
migrants_match_local_prevalence	true	Whether the immigration rate needs to time the local infection rate
migration_rate_update_period	30	How often to update migration rate based on local prevalence
mutation_rate	1.42e-08	Rate of mutation, per active infection
n_alleles_per_locus_initial	n_genes_initial / 10	Initial number of alleles for each epitope locus
n_genes_initial	[1000, 2000, 10000]	Number of genes in the initial gene pool
n_genes_per_strain	45	Number of genes in strain
n_hosts	10000	Number of hosts
n_infections_active_max	20	Maximum number of simultaneous active infections
n_infections_liver_max	20	Maximum number of simultaneous infections in the liver stage
n_initial_infections	20	Number of initial infections
n_loci	2	Number of epitope loci in each gene
n_snps_per_strain	[24, 48, 96, and 105]	Number of biallelic neutral single nucleotide polymorphims (SNPs) in strain
p_ectopic_recombination_is_conversion	0	Probability that an ectopic recombination is a conversion
rho_recombination_tolerance	0.8	Recombination tolerance, rho, Drummond et al
rng_seed	nothing	Seed for random number generator
sample_duration	1000	Sample an infection duration every `sample_duration` infection(s)
snp_linkage_disequilibrium	[true, false]	Whether the SNPs (or some SNPs) are in linkage disequilibrium (LD)
snp_pairwise_ld	snp_ld_matrix	Pairwise linkage disequilibrium (LD) matrix
summary_period	30	How often to write summary output
switching_rate	1.0/6.0	Switching rate for genes the host is not immune to
transmissibility	0.5	Baseline transmissibility of infections
t_liver_stage	14	Duration of the liver stage
t_burnin	30240	Burn-in time
t_end	30600	Simulation end time
t_year	360	Number of time units in a year
upper_bound_recomputation_period	30	How often to recompute upper bounds for rejection sampling
use_immunity_by_allele	true	Immunity model
verification_period	30	How often to verify consistency of simulation state
whole_gene_immune	false	Whether a host gains immunity towards a gene if the host has seen all the alleles
