# Supplementary material for: Neutral vs. non-neutral genetic footprints of Plasmodium falciparum multiclonal infections
Source: PLoS Comput Biol. 2023 Jan 3;19(1):e1010816. doi: 10.1371/journal.pcbi.1010816 (PMC9838855; doi:10.1371/journal.pcbi.1010816)
Supplement: S2 Table — (XLSX) [file pcbi.1010816.s020.xlsx]

## Sheet: S2Table
Run	n_genes_ initial	n_snps_per strain	biting_rate_mean	distinct_initial_snp _allele_frequencies	snp_linkage_ disequilibrium	snp_pairwise_ld
1	1000	24	1e-05	true	true	8% linked SNPs
2	1000	24	1e-05	true	true	16% linked SNPs
3	1000	24	1e-05	true	false	0% linked SNPs
4	1000	24	1e-05	false	true	8% linked SNPs
5	1000	24	1e-05	false	true	16% linked SNPs
6	1000	24	1e-05	false	false	0% linked SNPs
7	1000	48	1e-05	true	true	8% linked SNPs
8	1000	48	1e-05	true	true	16% linked SNPs
9	1000	48	1e-05	true	false	0% linked SNPs
10	1000	48	1e-05	false	true	8% linked SNPs
11	1000	48	1e-05	false	true	16% linked SNPs
12	1000	48	1e-05	false	false	0% linked SNPs
13	1000	96	1e-05	true	true	8% linked SNPs
14	1000	96	1e-05	true	true	16% linked SNPs
15	1000	96	1e-05	true	false	0% linked SNPs
16	1000	96	1e-05	false	true	8% linked SNPs
17	1000	96	1e-05	false	true	16% linked SNPs
18	1000	96	1e-05	false	false	0% linked SNPs
19	1000	105	1e-05	true	true	8% linked SNPs
20	1000	105	1e-05	true	true	16% linked SNPs
21	1000	105	1e-05	true	false	0% linked SNPs
22	1000	105	1e-05	false	true	8% linked SNPs
23	1000	105	1e-05	false	true	16% linked SNPs
24	1000	105	1e-05	false	false	0% linked SNPs
25	2000	24	5e-05	true	true	8% linked SNPs
26	2000	24	5e-05	true	true	16% linked SNPs
27	2000	24	5e-05	true	false	0% linked SNPs
28	2000	24	5e-05	false	true	8% linked SNPs
29	2000	24	5e-05	false	true	16% linked SNPs
30	2000	24	5e-05	false	false	0% linked SNPs
31	2000	48	5e-05	true	true	8% linked SNPs
32	2000	48	5e-05	true	true	16% linked SNPs
33	2000	48	5e-05	true	false	0% linked SNPs
34	2000	48	5e-05	false	true	8% linked SNPs
35	2000	48	5e-05	false	true	16% linked SNPs
36	2000	48	5e-05	false	false	0% linked SNPs
37	2000	96	5e-05	true	true	8% linked SNPs
38	2000	96	5e-05	true	true	16% linked SNPs
39	2000	96	5e-05	true	false	0% linked SNPs
40	2000	96	5e-05	false	true	8% linked SNPs
41	2000	96	5e-05	false	true	16% linked SNPs
42	2000	96	5e-05	false	false	0% linked SNPs
43	2000	105	5e-05	true	true	8% linked SNPs
44	2000	105	5e-05	true	true	16% linked SNPs
45	2000	105	5e-05	true	false	0% linked SNPs
46	2000	105	5e-05	false	true	8% linked SNPs
47	2000	105	5e-05	false	true	16% linked SNPs
48	2000	105	5e-05	false	false	0% linked SNPs
49	10000	24	0.0001	true	true	8% linked SNPs
50	10000	24	0.0001	true	true	16% linked SNPs
51	10000	24	0.0001	true	false	0% linked SNPs
52	10000	24	0.0001	false	true	8% linked SNPs
53	10000	24	0.0001	false	true	16% linked SNPs
54	10000	24	0.0001	false	false	0% linked SNPs
55	10000	48	0.0001	true	true	8% linked SNPs
56	10000	48	0.0001	true	true	16% linked SNPs
57	10000	48	0.0001	true	false	0% linked SNPs
58	10000	48	0.0001	false	true	8% linked SNPs
59	10000	48	0.0001	false	true	16% linked SNPs
60	10000	48	0.0001	false	false	0% linked SNPs
61	10000	96	0.0001	true	true	8% linked SNPs
62	10000	96	0.0001	true	true	16% linked SNPs
63	10000	96	0.0001	true	false	0% linked SNPs
64	10000	96	0.0001	false	true	8% linked SNPs
65	10000	96	0.0001	false	true	16% linked SNPs
66	10000	96	0.0001	false	false	0% linked SNPs
67	10000	105	0.0001	true	true	8% linked SNPs
68	10000	105	0.0001	true	true	16% linked SNPs
69	10000	105	0.0001	true	false	0% linked SNPs
70	10000	105	0.0001	false	true	8% linked SNPs
71	10000	105	0.0001	false	true	16% linked SNPs
72	10000	105	0.0001	false	false	0% linked SNPs
