# Supplementary material for: Neutral vs. non-neutral genetic footprints of Plasmodium falciparum multiclonal infections
Source: PLoS Comput Biol. 2023 Jan 3;19(1):e1010816. doi: 10.1371/journal.pcbi.1010816 (PMC9838855; doi:10.1371/journal.pcbi.1010816)
Supplement: S3 Table — (XLSX) [file pcbi.1010816.s021.xlsx]

## Sheet: S3Table
Locus properties		Inaccuracy of the MAF estimates
		With measurement model	Without measurement model
Proportion of double allele calls (DACs)		-0.01 ***	-0.01 ***
Proportion of single allele calls	Major allele	0.04 ***	0.04 ***
	Minor allele	-0.04 ***	-0.04 ***
Proportion of missing allele calls		0.04 ***	0.13 ***
True MAF		-0.06 ***	-0.04 ***
*** P-value < 0.001
